# Supplementary material for: Vessel Delineation Using U-Net: A Sparse Labeled Deep Learning Approach for Semantic Segmentation of Histological Images
Source: Cancers (Basel). 2023 Jul 25;15(15):3773. doi: 10.3390/cancers15153773 (PMC10417575; doi:10.3390/cancers15153773)
Supplement: Supplementary file 1 [file cancers-15-03773-s001.zip]

Archive with 1 entries (1 files):
- cancers-2507323-supplementary.pdf
